# Supplementary material for: Circ_PIAS1 Promotes the Apoptosis of ALV-J Infected DF1 Cells by Up-Regulating miR-183
Source: Genes (Basel). 2023 Jun 14;14(6):1260. doi: 10.3390/genes14061260 (PMC10298582; doi:10.3390/genes14061260)
Supplement: Supplementary file 1 [file genes-14-01260-s001.zip]

Archive with 1 entries (1 files):
- genes-2431121-supplementary.xls
