# Supplementary material for: Circ_PIAS1 Promotes the Apoptosis of ALV-J Infected DF1 Cells by Up-Regulating miR-183
Source: Genes (Basel). 2023 Jun 14;14(6):1260. doi: 10.3390/genes14061260 (PMC10298582; doi:10.3390/genes14061260)
Supplement: Supplementary file 1 [file genes-14-01260-s001.zip › genes-2431121-supplementary.xls]

miRNA	Sequence	circ_3079_negative_clean(norm)	circ_3079_positive_clean(norm)	circ_3079_negative_clean(reads)	circ_3079_positive_clean(reads)	fold(circ_3079_Positve/Negative)	pvalue(circ_3079_Positve/Negative)
gga-miR-143-3p MIMAT0048646 Gallus gallus miR-143-3p	TGAGATGAAGCACTGTAGCTCG	160959.598	274704.245	7944	4737	1.706661434	1.27E-176
gga-miR-456-3p MIMAT0003777 Gallus gallus miR-456-3p	CAGGCTGGTTAGATGGTTGTCA	2532.722778	16933.42612	125	292	6.68361443	3.46E-79
gga-miR-1a-3p MIMAT0001127 Gallus gallus miR-1a-3p	TGGAATGTAAAGAAGTATGTA	41597.43891	69647.41359	2053	1201	1.674303542	1.96E-43
gga-miR-30a-5p MIMAT0001135 Gallus gallus miR-30a-5p	TGTAAACATCCTCGACTGGAAG	9583.822993	15019.717	473	259	1.567135565	1.28E-08
gga-miR-122-5p MIMAT0001190 Gallus gallus miR-122-5p	TGGAGTGTGACAATGGTGTTTGT	4498.115654	8060.774762	222	139	1.791857641	1.36E-07
gga-miR-182-5p MIMAT0037544 Gallus gallus miR-182-5p	TTTGGCAATGGTAGAACTCACACTG	526.8063379	1449.779633	26	25	2.748696878	0.000336063
gga-miR-200a-3p MIMAT0001171 Gallus gallus miR-200a-3p	TAACACTGTCTGGTAACGATGT	3160.838027	5045.233125	156	87	1.595980908	0.000576741
gga-miR-203a MIMAT0001146 Gallus gallus miR-203a	GTGAAATGTTTAGGACCACTTG	709.1623779	1565.762004	35	27	2.206202487	0.002187655
gga-miR-34a-5p MIMAT0001173 Gallus gallus miR-34a-5p	TGGCAGTGTCTTAGCTGGTTGTT	81.04712891	463.9294827	4	8	5.666614894	0.002603332
gga-miR-221-3p MIMAT0001108 Gallus gallus miR-221-3p	AGCTACATTGTCTGCTGGGTTTC	2228.796045	3537.462306	110	61	1.586899535	0.004178726
gga-miR-23b-3p MIMAT0001186 Gallus gallus miR-23b-3p	ATCACATTGCCAGGGATTACC	466.0209912	1101.832521	23	19	2.361419597	0.005641446
gga-miR-1587 MIMAT0007449 Gallus gallus miR-1587	GGGCTGGGCTGGGCTGGGCA	0	173.973556	0	3	174.973556	0.008989537
gga-miR-365-2-5p MIMAT0031075 Gallus gallus miR-365-2-5p	GAGGGACTTTCAGGGGCAGCTGT	0	173.973556	0	3	174.973556	0.008989537
gga-miR-2954 MIMAT0014448 Gallus gallus miR-2954	CATCCCCATTCCACTCCTAGCA	40.52356445	289.9559267	2	5	7.00700748	0.010233257
gga-miR-1552-5p MIMAT0007407 Gallus gallus miR-1552-5p	TTAGTGCGCGGTAAGCTAGGGTG	81.04712891	347.947112	4	6	4.2530082	0.018584152
gga-miR-429-3p MIMAT0003371 Gallus gallus miR-429-3p	TAATACTGTCTGGTAATGCCGT	121.5706934	347.947112	6	6	2.846904936	0.058582591
gga-miR-193a-5p MIMAT0026787 Gallus gallus miR-193a-5p	TGGGTCTTTGCGGGCGAGATGA	60.78534668	231.9647414	3	4	3.77055004	0.063283291
gga-miR-107-3p MIMAT0001147 Gallus gallus miR-107-3p	AGCAGCATTGTACAGGGCTATCA	40.52356445	173.973556	2	3	4.213837572	0.085006763
gga-miR-10a-3p MIMAT0007732 Gallus gallus miR-10a-3p	AAATTCGTATCTAGGGGAATA	40.52356445	173.973556	2	3	4.213837572	0.085006763
gga-miR-183 MIMAT0001191 Gallus gallus miR-183	TATGGCACTGGTAGAATTCACTG	547.0681201	927.8589654	27	16	1.694787439	0.086729885
gga-miR-194 MIMAT0001133 Gallus gallus miR-194	TGTAACAGCAACTCCATGTGGA	769.9477246	1159.823707	38	20	1.505710011	0.127221121
gga-let-7f-3p MIMAT0026528 Gallus gallus let-7f-3p	CTATACAATCTATTGCCTTCCC	0	57.99118534	0	1	58.99118534	0.134086066
gga-miR-124a-3p MIMAT0001128 Gallus gallus miR-124a-3p	TTAAGGCACGCGGTGAATGCCA	0	57.99118534	0	1	58.99118534	0.134086066
gga-miR-147 MIMAT0003352 Gallus gallus miR-147	GTGTGCGGAAATGCTTCTGC	0	57.99118534	0	1	58.99118534	0.134086066
gga-miR-15a MIMAT0001117 Gallus gallus miR-15a	TAGCAGCACATAATGGTTTGT	0	57.99118534	0	1	58.99118534	0.134086066
gga-miR-1692 MIMAT0007584 Gallus gallus miR-1692	TGTAGCTCAGTTGGTAGAGT	0	57.99118534	0	1	58.99118534	0.134086066
gga-miR-193b-3p MIMAT0003353 Gallus gallus miR-193b-3p	AACTGGCCCACAAAGTCCCGCTTT	0	57.99118534	0	1	58.99118534	0.134086066
gga-miR-33-2-5p MIMAT0037539 Gallus gallus miR-33-2-5p	GTGCATTGTAGTTGCATTGCAT	0	57.99118534	0	1	58.99118534	0.134086066
gga-miR-375 MIMAT0003362 Gallus gallus miR-375	TTTGTTCGTTCGGCTCGCGTTA	243.1413867	463.9294827	12	8	1.90434522	0.136782455
gga-miR-22-5p MIMAT0007287 Gallus gallus miR-22-5p	AGTTCTTCAGTGGCAAGCTTTA	60.78534668	173.973556	3	3	2.831958796	0.158179754
gga-miR-135a-5p MIMAT0001099 Gallus gallus miR-135a-5p	TATGGCTTTTTATTCCTATGTGA	20.26178223	57.99118534	1	1	2.774517428	0.332821275
gga-miR-144-3p MIMAT0003776 Gallus gallus miR-144-3p	CTACAGTATAGATGATGTACTC	20.26178223	57.99118534	1	1	2.774517428	0.332821275
gga-miR-30e-3p MIMAT0026538 Gallus gallus miR-30e-3p	TTTCAGTCGGATGTTTACAGC	101.3089111	173.973556	5	3	1.710247466	0.365596595
gga-miR-425-5p MIMAT0049919 Gallus gallus miR-425-5p	AATGACACGATCACTCCCGCTGA	60.78534668	115.9823707	3	2	1.893367554	0.36760795
